# Supplementary material for: Preparation and characterization of polycaprolactone microspheres by electrospraying
Source: Aerosol Sci Technol. 2016 Sep 13;50(11):1201–15. doi: 10.1080/02786826.2016.1234707 (PMC5111097; doi:10.1080/02786826.2016.1234707)
Supplement: UAST_1234707_Supplementary_file.zip [file uast_a_1234707_sm5872.zip]

Archive with 1 entries (1 files):
- UAST_1234707_Supplementary file.docx
